# Supplementary material for: Restoring Multidrug-Resistant Escherichia coli Sensitivity to Ampicillin in Combination with (−)-Epigallocatechin Gallate
Source: Antibiotics (Basel). 2024 Dec 13;13(12):1211. doi: 10.3390/antibiotics13121211 (PMC11672589; doi:10.3390/antibiotics13121211)
Supplement: Supplementary file 1 [file antibiotics-13-01211-s001.zip]

Archive with 1 entries (1 files):
- antibiotics-3351111-supplementary.pdf
